# Supplementary material for: Lipidomic analyses reveal distinctive variations in homeoviscous adaptation among clinical strains of Acinetobacter baumannii, providing insights from an environmental adaptation perspective
Source: Microbiol Spectr. 2024 Sep 10;12(10):e00757-24. doi: 10.1128/spectrum.00757-24 (PMC11448061; doi:10.1128/spectrum.00757-24)
Supplement: Table S1 — Analyzed alleles to determine ST using both Oxf and Pas schemes. [file spectrum.00757-24-s0005.csv]

Supplementary table 1: Analyzed alleles to determine sequence types (ST) using both Oxford (Oxf) and Pasteur (Pas) schemes.
	Oxford	Pasteur	Oxfcpn60	OxfgdhB	OxfgltA	Oxfgpi	OxfgyrB	OxfrecA	OxfrpoD	Pascpn60	PasfusA	PasgltA	PaspyrG	PasrecA	PasrplB	PasrpoB	OXA_peptide
ABVal1	1418	164	36	58	21	114	48	42	4	40	3	7	2	40	4	4	23, 91	From the microbiology department of the hospital of Valenciennes (France). All strains were isolated from the intensive care unit between 2014-2020.
ABVal2	1806, 208	2	2	3, 189	1	97	3	2	3	2	2	2	2	2	2	2	66	From the microbiology department of the hospital of Valenciennes (France). All strains were isolated from the intensive care unit between 2014-2020.
ABVal3	1816, 195	2	2	3, 189	1	96	3	2	3	2	2	2	2	2	2	2	66, 23	From the microbiology department of the hospital of Valenciennes (France). All strains were isolated from the intensive care unit between 2014-2020.
ABVal4	1604, 231	1	4	4, 182	10	98	12	11	5	1	1	1	1	5	1	1	69	From the microbiology department of the hospital of Valenciennes (France). All strains were isolated from the intensive care unit between 2014-2020.
ABVal5	1037	NA	51	137	56	247	104	7	74	17	20	23	10	20	18	26	NA	From the microbiology department of the hospital of Valenciennes (France). All strains were isolated from the intensive care unit between 2014-2020.
AB5075	1677, 945	1	4	4, 182	10	79	12	11	5	1	1	1	1	5	1	1	23, 69
